# Supplementary material for: The second window ICG technique demonstrates a broad plateau period for near infrared fluorescence tumor contrast in glioblastoma
Source: PLoS One. 2017 Jul 24;12(7):e0182034. doi: 10.1371/journal.pone.0182034 (PMC5524327; doi:10.1371/journal.pone.0182034)
Supplement: S1 Table — Page 1: Raw data from enrolled human subjects, including demographic information and diagnostic tests. Page 2: Raw data from murine experiments including average and total radiant efficiency, signal to background ratios and summarized averages. (XLSX) [file pone.0182034.s001.xlsx]

## Sheet: Human Data
ID	Age	Gender	GBM Location	5mg/kg ICG Dose (mg)	Time from ICG Injection to Camera Visualization (hrs)	Prior Surgery or Radiation	Months Since Last Intervention	Maximum diameter (mm) on preop MRI	Signal to Background Ratio (SBR)			Descriptive Tests
19	46	F	Left Frontal	336.5	23.4333			19.1	7.7			White Light vs Final Path
34	59	F	Right Occipital	335.5	18.9833			38.6	8.1				True Positive	False Positive	PPV
43	81	M	Right Temporal	402.5	19.3833			32.6	7.4				13	0	1
46	71	M	Left Parietal	447	30.2833			41.7	7.7				False Negative	True Negative	NPV
50	65	M	Right Temporal	431	19.85			30.7	7.8				4	8	0.666667
54	56	F	Left Temporal	313	20.7667	Surgery & Radiation	17	29.4	6.6			Sensitivity	0.764706	1	Specificity
58	30	M	Left Cerebellar	375	21.55			25.9	4.2
61	63	F	Left Parietal	424	20.15			23.7	7.7
63	69	F	Left Frontal	367.5	25.5833	Surgery & Radiation	8	45.1	7.5
67	76	M	Right Insular	369.5	23.25			17.1	10.3			NIR vs Final Path
													True Positive	False Positive	PPV
													18	3	0.857143
													False Negative	True Negative	NPV
													3	1	0.25
												Sensitivity	0.857143	0.25	Specificity
Human Raw Data
Record ID	Positive Gadolinium Enhancment	mm transverse based on preop MRI	mm anterioposterior based on preop MRI	mm crai0caudal based on preop MRI	White Light Positive	NIR Positive	Pathology Positive	Gain percent	SBR	Inject to Specimen Time		Pathology Diag0sis
19	1	15.2	19.1	13.7	1	1	1	33	7.66667	1406		GlioblastomaIV
19					1	1	1	55	6.41026	1406		GlioblastomaIV
19					0	1	1	89	7.05714	1414		GlioblastomaIV
34	1	38.6	37.1	34.6	1	1	1	4	8.13043	1139		GlioblastomaIV
34					0	1	1	5	5.95455	1159		GlioblastomaIV
43	1	28.76	32.59	24.69	1	1	1	30	7.41176	1163		GlioblastomaIV
43					0	0	0	77	1	1196
46	1	41.7	31.2	30.5	1	1	1	13	7.72414	1817		GlioblastomaIV
46					1	0	1	13	4.11765	1817		GlioblastomaIV
46					1	0	1	12	3.52941	1821		GlioblastomaIV
46					1	1	1	12	3.93333	1821		GlioblastomaIV
48	1	43.75	36.18	44.45	0	1	0	100	5.27778	1146
48					1	1	1	100	7	1169		GlioblastomaIV
54	1	29.4	26.3	28.9	1	1	1	11	6.58	1246		GlioblastomaIV
54					0	1	0	10	1.65	1250
54					0	1	0	8	4.67	1256
54					0	1	1	35	4.2	1257		GlioblastomaIV
58	1	18.3	25.9	19	1	1	1	30	4.2	1293		GlioblastomaIV
61	1	20.9	23.7	20.4	1	1	1	3	7.67	1209		GlioblastomaIV
61					0	1	1	4	4.79	1209		GlioblastomaIV
61					0	0	1	4	1	1211		GlioblastomaIV
63	1	42.4	45.1	37.3	1	1	1	6	7.5	1535		GlioblastomaIV
63					0	1	1	6	3.76	1531		GlioblastomaIV
67	1	17	17.1	12.7	1	1	1	100	10.3	1395		GlioblastomaIV
67					1	1	1	100	9.46	1395		GlioblastomaIV

## Sheet: Mouse Data
IVIS Mouse Data
		1=5.0, 2=2.5	Signal To Background						Total Radiant Efficiency						Average Radiant Efficiency
	Mouse #	dose (1 or 2)	SBR t1	sbr t3	sbr t6	sbr t12	sbr t24	sbr t48	tret1	tret3	tret6	tret12	tret24	tret48	are t1	are t3	are t6	are t12	are t24	aret48
131	1	1	5.28236	2.69482	1.9261	2.35849	2.21835	2.11688	1546000000	1325000000	601200000	325600000	214700000	157100000	608000000	280800000	200700000	145000000	80770000	53790000
133	2	1	3.81445	2.23821	2.19397	1.65691	1.66757	1.71734	774600000	709500000	405000000	265600000	364000000	81530000	191600000	217800000	171700000	98520000	49110000	34570000
129	3	1	5.26753	3.88906	3.3023	2.73939	2.79856	2.69444	6543000000	3017000000	669200000	490700000	227400000	221900000	1713000000	494300000	255400000	154200000	108500000	63050000
130	4	1	2.37984	2.23084	2.17823	5.05175	1.90742	1.24705	152800000	300600000	433100000	261400000	140900000	91980000	51000000	92290000	98870000	126900000	68400000	32760000
150	5	1	4.58843	3.84111	3.0039	2.23011	3.30451	2.676	3498000000	1184000000	1127000000	452500000	284400000	359700000	1087000000	381000000	261700000	172700000	107000000	71690000
41	6	1	6.72	5.44	3.97	3.9	2.96	3.5	7728000000	8554000000	1498000000	758300000	935300000	528300000	1319000000	1083000000	381000000	187500000	118400000	66250000
47	7	1	10.4	11.9	10.3	4.2	3.1	3.2	7124000000	4633000000	1758000000	730300000	353600000	174600000	2265000000	1473000000	869600000	286800000	107300000	61360000
48	8	1	4.4	3.4	4.1	3.3	3.3	2.6	858500000	520700000	332300000	327200000	269100000	115400000	249200000	267500000	170700000	104000000	67180000	37150000
49	9	1	2.8	2.9	1.9	1.8	1.7	1.9	2080000000	950100000	724900000	356000000	203500000	67160000	1182000000	634400000	193600000	98030000	59090000	40770000
128	10	2	4.63194	2.58082	2.21002	2.43169	1.80958	2.02779	1347000000	508400000	232200000	241300000	187600000	76810000	449900000	144500000	93970000	75820000	49130000	32830000
132	11	2	4.46672	4.19186	4.02987	3.11031	2.9335	3.52711	2140000000	1769000000	1005000000	655600000	288000000	241000000	423400000	463200000	315700000	173400000	96160000	63100000
147	12	2	3.07591	3.48441	2.59981	3.86627	2.59157	2.17896	327800000	560500000	400000000	292200000	229800000	176000000	116700000	157600000	133500000	130100000	78680000	40180000
50	13	2	2.79	4.2	2.4	2	1.8	1.8	178500000	362800000	365600000	113000000	123700000	82650000	85150000	108900000	88760000	54850000	40780000	26600000
52	14	2	2.8	3.3	3	2	2	1.4	192800000	247500000	154500000	87040000	88850000	57660000	84420000	86970000	71150000	62830000	32070000	19740000
53	15	2	4	3.5	3	1.5	1.5	1.5	677300000	370600000	210600000	218800000	149800000	128500000	188400000	165000000	102300000	64940000	36040000	21460000
IVIS Mouse Data Averages
Time Point (hours)	Average Total Radiant Efficiency [p/s] / [µW/cm²]		Average Radiant Efficiency [p/s/cm²/sr] / [µW/cm²]		Signal To Background Ratio
	5.0 mg/kg	2.5 mg/kg	5.0 mg/kg	2.5 mg/kg	5mg/kg group	2.5mg/kg group
1	3.36721e+09	8.10567e+08	9.62867e+08	2.24662e+08	5.07251	3.62743
3	2.35488e+09	6.36467e+08	5.47121e+08	187695000	4.28156	3.54285
6	8.38744e+08	394650000	2.89252e+08	134230000	3.65272	2.87328
12	4.40844e+08	267990000	1.52628e+08	9.36567e+07	3.02629	2.48471
24	3.32544e+08	1.77958e+08	8.50833e+07	5.54767e+07	2.55071	2.10577
48	1.99741e+08	1.27103e+08	5.12656e+07	33985000	2.40575	2.07231
